# Supplementary material for: Positive regulation of PFKFB3 by PIM2 promotes glycolysis and paclitaxel resistance in breast cancer
Source: Clin Transl Med. 2021 May 1;11(4):e400. doi: 10.1002/ctm2.400 (PMC8087946; doi:10.1002/ctm2.400)
Supplement: Supplementary file 3 — Supporting Information [file CTM2-11-e400-s002.xlsx]

## Sheet: 1
Master Protein Accession	Entry name	Description	Coverage [%]	# Peptides	# PSMs	# Unique Peptides	# AAs	MW [kDa]	calc. pI	Score Sequest HT: Sequest HT	Abundance	# Protein Groups
P04264	K2C1_HUMAN	Keratin, type II cytoskeletal 1 OS=Homo sapiens OX=9606 GN=KRT1 PE=1 SV=6	59	44	141	39	644	66	8.12	376.79	4.70105e+09	1
Q16875	F263_HUMAN	6-phosphofructo-2-kinase/fructose-2,6-bisphosphatase 3 OS=Homo sapiens OX=9606 GN=PFKFB3 PE=1 SV=1	78	49	165	44	520	59.6	8.21	358.94	6.54642e+09	1
P35527	K1C9_HUMAN	Keratin, type I cytoskeletal 9 OS=Homo sapiens OX=9606 GN=KRT9 PE=1 SV=3	67	32	79	32	623	62	5.24	211.78	1.61464e+09	1
P13645	K1C10_HUMAN	Keratin, type I cytoskeletal 10 OS=Homo sapiens OX=9606 GN=KRT10 PE=1 SV=6	50	28	75	23	584	58.8	5.21	193.26	1.74169e+09	1
P35908	K22E_HUMAN	Keratin, type II cytoskeletal 2 epidermal OS=Homo sapiens OX=9606 GN=KRT2 PE=1 SV=2	54	31	62	24	639	65.4	8	141.17	6.33709e+08	1
P08779	K1C16_HUMAN	Keratin, type I cytoskeletal 16 OS=Homo sapiens OX=9606 GN=KRT16 PE=1 SV=4	56	26	49	14	473	51.2	5.05	130.61	1.43602e+08	1
P02533	K1C14_HUMAN	Keratin, type I cytoskeletal 14 OS=Homo sapiens OX=9606 GN=KRT14 PE=1 SV=4	53	27	45	9	472	51.5	5.16	114.06	356673513	1
P13647	K2C5_HUMAN	Keratin, type II cytoskeletal 5 OS=Homo sapiens OX=9606 GN=KRT5 PE=1 SV=3	53	35	59	22	590	62.3	7.74	123.92	3.33612e+08	1
P02538	K2C6A_HUMAN	Keratin, type II cytoskeletal 6A OS=Homo sapiens OX=9606 GN=KRT6A PE=1 SV=3	49	30	54	4	564	60	8	119.59	2.03365e+08	1
P08238	HS90B_HUMAN	Heat shock protein HSP 90-beta OS=Homo sapiens OX=9606 GN=HSP90AB1 PE=1 SV=4	31	20	32	11	724	83.2	5.03	88.64	4.11379e+07	1
P11142	HSP7C_HUMAN	Heat shock cognate 71 kDa protein OS=Homo sapiens OX=9606 GN=HSPA8 PE=1 SV=1	34	21	31	17	646	70.9	5.52	90.27	1.26299e+08	1
P04259	K2C6B_HUMAN	Keratin, type II cytoskeletal 6B OS=Homo sapiens OX=9606 GN=KRT6B PE=1 SV=5	47	28	51	3	564	60	8	116.71	1.5634e+07	1
P07900	HS90A_HUMAN	Heat shock protein HSP 90-alpha OS=Homo sapiens OX=9606 GN=HSP90AA1 PE=1 SV=5	29	21	27	13	732	84.6	5.02	76.31	8.76149e+07	1
P0DMV9	HS71B_HUMAN	Heat shock 70 kDa protein 1B OS=Homo sapiens OX=9606 GN=HSPA1B PE=1 SV=1	27	16	26	11	641	70	5.66	65.69	1.27773e+08	1
P02768	ALBU_HUMAN	Serum albumin OS=Homo sapiens OX=9606 GN=ALB PE=1 SV=2	36	23	31	23	609	69.3	6.28	79.76	1.93426e+08	1
P60709	ACTB_HUMAN	Actin, cytoplasmic 1 OS=Homo sapiens OX=9606 GN=ACTB PE=1 SV=1	49	15	24	6	375	41.7	5.48	58.07	1.11003e+08	1
P11021	BIP_HUMAN	Endoplasmic reticulum chaperone BiP OS=Homo sapiens OX=9606 GN=HSPA5 PE=1 SV=2	33	19	23	18	654	72.3	5.16	52.53	2.47466e+07	1
Q9UNE7	CHIP_HUMAN	E3 ubiquitin-protein ligase CHIP OS=Homo sapiens OX=9606 GN=STUB1 PE=1 SV=2	36	11	19	11	303	34.8	5.87	47.5	8.48743e+07	1
Q9UKT8	FBXW2_HUMAN	F-box/WD repeat-containing protein 2 OS=Homo sapiens OX=9606 GN=FBXW2 PE=1 SV=2	22	9	14	9	454	51.5	6.58	38.76	7.51718e+07	1
P10809	CH60_HUMAN	60 kDa heat shock protein, mitochondrial OS=Homo sapiens OX=9606 GN=HSPD1 PE=1 SV=2	23	14	19	14	573	61	5.87	51	3.32186e+07	1
P13639	EF2_HUMAN	Elongation factor 2 OS=Homo sapiens OX=9606 GN=EEF2 PE=1 SV=4	20	17	22	17	858	95.3	6.83	50.36	4.55929e+07	1
Q04695	K1C17_HUMAN	Keratin, type I cytoskeletal 17 OS=Homo sapiens OX=9606 GN=KRT17 PE=1 SV=2	35	18	25	5	432	48.1	5.02	55.24	2.02439e+07	1
P68371	TBB4B_HUMAN	Tubulin beta-4B chain OS=Homo sapiens OX=9606 GN=TUBB4B PE=1 SV=1	32	12	18	3	445	49.8	4.89	45.28	2.65868e+07	1
P07437	TBB5_HUMAN	Tubulin beta chain OS=Homo sapiens OX=9606 GN=TUBB PE=1 SV=2	30	11	17	2	444	49.6	4.89	41	3.44041e+06	1
P25311	ZA2G_HUMAN	Zinc-alpha-2-glycoprotein OS=Homo sapiens OX=9606 GN=AZGP1 PE=1 SV=2	42	13	16	13	298	34.2	6.05	41.74	5.10663e+07	1
P02788	TRFL_HUMAN	Lactotransferrin OS=Homo sapiens OX=9606 GN=LTF PE=1 SV=6	22	12	15	12	710	78.1	8.12	39.69	2.82651e+07	1
P38646	GRP75_HUMAN	Stress-70 protein, mitochondrial OS=Homo sapiens OX=9606 GN=HSPA9 PE=1 SV=2	26	13	15	13	679	73.6	6.16	35.13	1.96542e+07	1
P04406	G3P_HUMAN	Glyceraldehyde-3-phosphate dehydrogenase OS=Homo sapiens OX=9606 GN=GAPDH PE=1 SV=3	40	11	19	11	335	36	8.46	32.18	5.00348e+07	1
P07355	ANXA2_HUMAN	Annexin A2 OS=Homo sapiens OX=9606 GN=ANXA2 PE=1 SV=2	35	12	14	12	339	38.6	7.75	32.5	1.59757e+07	1
P06733	ENOA_HUMAN	Alpha-enolase OS=Homo sapiens OX=9606 GN=ENO1 PE=1 SV=2	40	12	15	11	434	47.1	7.39	30.8	2.26926e+07	1
P29508	SPB3_HUMAN	Serpin B3 OS=Homo sapiens OX=9606 GN=SERPINB3 PE=1 SV=2	37	13	17	6	390	44.5	6.81	28.17	4.1302e+07	1
P68133	ACTS_HUMAN	Actin, alpha skeletal muscle OS=Homo sapiens OX=9606 GN=ACTA1 PE=1 SV=1	28	10	16	1	377	42	5.39	33.79	4.65231e+06	1
P68104	EF1A1_HUMAN	Elongation factor 1-alpha 1 OS=Homo sapiens OX=9606 GN=EEF1A1 PE=1 SV=1	26	9	13	9	462	50.1	9.01	33.48	8.75096e+07	1
Q02413	DSG1_HUMAN	Desmoglein-1 OS=Homo sapiens OX=9606 GN=DSG1 PE=1 SV=2	11	8	15	8	1049	113.7	5.03	26.19	1.69539e+07	1
P07195	LDHB_HUMAN	L-lactate dehydrogenase B chain OS=Homo sapiens OX=9606 GN=LDHB PE=1 SV=2	27	9	11	8	334	36.6	6.05	26.46	2.22677e+07	1
O60825	F262_HUMAN	6-phosphofructo-2-kinase/fructose-2,6-bisphosphatase 2 OS=Homo sapiens OX=9606 GN=PFKFB2 PE=1 SV=2	12	6	34	1	505	58.4	8.38	53.44		1
Q00839	HNRPU_HUMAN	Heterogeneous nuclear ribonucleoprotein U OS=Homo sapiens OX=9606 GN=HNRNPU PE=1 SV=6	12	11	14	11	825	90.5	6	26.81	2.43771e+07	1
P78347	GTF2I_HUMAN	General transcription factor II-I OS=Homo sapiens OX=9606 GN=GTF2I PE=1 SV=2	14	10	12	10	998	112.3	6.39	31.87	1.29373e+07	1
P15924	DESP_HUMAN	Desmoplakin OS=Homo sapiens OX=9606 GN=DSP PE=1 SV=3	6	13	14	13	2871	331.6	6.81	23.59	1.20998e+07	1
P17066	HSP76_HUMAN	Heat shock 70 kDa protein 6 OS=Homo sapiens OX=9606 GN=HSPA6 PE=1 SV=2	13	7	9	1	643	71	6.14	26.82	26518198	1
P08727	K1C19_HUMAN	Keratin, type I cytoskeletal 19 OS=Homo sapiens OX=9606 GN=KRT19 PE=1 SV=4	21	10	16	1	400	44.1	5.14	32.75	1.61507e+06	1
P68363	TBA1B_HUMAN	Tubulin alpha-1B chain OS=Homo sapiens OX=9606 GN=TUBA1B PE=1 SV=1	30	9	11	9	451	50.1	5.06	25.44	2.09777e+07	1
P49411	EFTU_HUMAN	Elongation factor Tu, mitochondrial OS=Homo sapiens OX=9606 GN=TUFM PE=1 SV=2	22	7	8	7	452	49.5	7.61	17.13	8.24639e+06	1
Q08554	DSC1_HUMAN	Desmocollin-1 OS=Homo sapiens OX=9606 GN=DSC1 PE=1 SV=2	8	6	9	6	894	99.9	5.43	21.87	1.39011e+07	1
P13646	K1C13_HUMAN	Keratin, type I cytoskeletal 13 OS=Homo sapiens OX=9606 GN=KRT13 PE=1 SV=4	13	8	16	3	458	49.6	4.96	41.86	3.4961e+06	1
P14618	KPYM_HUMAN	Pyruvate kinase PKM OS=Homo sapiens OX=9606 GN=PKM PE=1 SV=4	13	4	6	4	531	57.9	7.84	17.84	6.3889e+06	1
P13010	XRCC5_HUMAN	X-ray repair cross-complementing protein 5 OS=Homo sapiens OX=9606 GN=XRCC5 PE=1 SV=3	9	6	7	6	732	82.7	5.81	16.75	6.64112e+06	1
P55072	TERA_HUMAN	Transitional endoplasmic reticulum ATPase OS=Homo sapiens OX=9606 GN=VCP PE=1 SV=4	13	9	10	9	806	89.3	5.26	26.11	8480052	1
P01876	IGHA1_HUMAN	Immunoglobulin heavy constant alpha 1 OS=Homo sapiens OX=9606 GN=IGHA1 PE=1 SV=2	28	8	9	5	353	37.6	6.51	20.14	3.61201e+07	1
Q08188	TGM3_HUMAN	Protein-glutamine gamma-glutamyltransferase E OS=Homo sapiens OX=9606 GN=TGM3 PE=1 SV=4	12	7	8	7	693	76.6	5.86	18.24	7.77113e+06	1
Q06830	PRDX1_HUMAN	Peroxiredoxin-1 OS=Homo sapiens OX=9606 GN=PRDX1 PE=1 SV=1	38	8	10	6	199	22.1	8.13	15.19	2.6057e+07	1
P48594	SPB4_HUMAN	Serpin B4 OS=Homo sapiens OX=9606 GN=SERPINB4 PE=1 SV=2	25	9	10	2	390	44.8	6.21	16.04	525934	1
Q9BTZ2	DHRS4_HUMAN	Dehydrogenase/reductase SDR family member 4 OS=Homo sapiens OX=9606 GN=DHRS4 PE=1 SV=3	21	6	7	6	278	29.5	8.56	19.46	2.19289e+07	1
P63104	1433Z_HUMAN	14-3-3 protein zeta/delta OS=Homo sapiens OX=9606 GN=YWHAZ PE=1 SV=1	31	6	7	4	245	27.7	4.79	16.35	6.21112e+06	1
Q7Z794	K2C1B_HUMAN	Keratin, type II cytoskeletal 1b OS=Homo sapiens OX=9606 GN=KRT77 PE=2 SV=3	13	7	10	6	578	61.9	5.99	23.35	6.32833e+06	1
P23396	RS3_HUMAN	40S ribosomal protein S3 OS=Homo sapiens OX=9606 GN=RPS3 PE=1 SV=2	28	6	6	6	243	26.7	9.66	14.48	9596167	1
P12277	KCRB_HUMAN	Creatine kinase B-type OS=Homo sapiens OX=9606 GN=CKB PE=1 SV=1	15	5	6	5	381	42.6	5.59	15.42	4.80775e+06	1
P62987	RL40_HUMAN	Ubiquitin-60S ribosomal protein L40 OS=Homo sapiens OX=9606 GN=UBA52 PE=1 SV=2	37	4	8	4	128	14.7	9.83	20.58	5.69135e+07	1
P12956	XRCC6_HUMAN	X-ray repair cross-complementing protein 6 OS=Homo sapiens OX=9606 GN=XRCC6 PE=1 SV=2	13	6	6	6	609	69.8	6.64	14.64	4.77909e+06	1
P62701	RS4X_HUMAN	40S ribosomal protein S4, X isoform OS=Homo sapiens OX=9606 GN=RPS4X PE=1 SV=2	18	5	7	5	263	29.6	10.15	16.11	11213350	1
Q13162	PRDX4_HUMAN	Peroxiredoxin-4 OS=Homo sapiens OX=9606 GN=PRDX4 PE=1 SV=1	19	4	6	3	271	30.5	6.29	9.98	1.72233e+06	1
P13797	PLST_HUMAN	Plastin-3 OS=Homo sapiens OX=9606 GN=PLS3 PE=1 SV=4	13	6	6	6	630	70.8	5.6	11.4	2.80619e+06	1
P05141	ADT2_HUMAN	ADP/ATP translocase 2 OS=Homo sapiens OX=9606 GN=SLC25A5 PE=1 SV=7	17	5	7	2	298	32.8	9.69	13.36	3.08474e+07	1
Q96DA0	ZG16B_HUMAN	Zymogen granule protein 16 homolog B OS=Homo sapiens OX=9606 GN=ZG16B PE=1 SV=3	22	3	4	3	208	22.7	7.39	11.63	4.48538e+06	1
P19338	NUCL_HUMAN	Nucleolin OS=Homo sapiens OX=9606 GN=NCL PE=1 SV=3	10	7	7	7	710	76.6	4.7	16.04	1.0478e+07	1
P19474	RO52_HUMAN	E3 ubiquitin-protein ligase TRIM21 OS=Homo sapiens OX=9606 GN=TRIM21 PE=1 SV=1	17	7	8	7	475	54.1	6.38	15.04	6.91863e+06	1
P67809	YBOX1_HUMAN	Nuclease-sensitive element-binding protein 1 OS=Homo sapiens OX=9606 GN=YBX1 PE=1 SV=3	27	4	5	4	324	35.9	9.88	9.61	3.05352e+06	1
P14625	ENPL_HUMAN	Endoplasmin OS=Homo sapiens OX=9606 GN=HSP90B1 PE=1 SV=1	10	7	8	6	803	92.4	4.84	13.38	4.92776e+06	1
P29401	TKT_HUMAN	Transketolase OS=Homo sapiens OX=9606 GN=TKT PE=1 SV=3	10	4	6	4	623	67.8	7.66	14.62	1.91421e+06	1
P61978	HNRPK_HUMAN	Heterogeneous nuclear ribonucleoprotein K OS=Homo sapiens OX=9606 GN=HNRNPK PE=1 SV=1	15	5	6	5	463	50.9	5.54	12.85	5.62498e+06	1
P01834	IGKC_HUMAN	Immunoglobulin kappa constant OS=Homo sapiens OX=9606 GN=IGKC PE=1 SV=2	64	4	6	4	107	11.8	6.52	12.25	5.18433e+06	1
Q6UWP8	SBSN_HUMAN	Suprabasin OS=Homo sapiens OX=9606 GN=SBSN PE=1 SV=2	21	4	4	4	590	60.5	7.01	13.41	2.66326e+06	1
P40926	MDHM_HUMAN	Malate dehydrogenase, mitochondrial OS=Homo sapiens OX=9606 GN=MDH2 PE=1 SV=3	21	6	8	6	338	35.5	8.68	18.16	6.99083e+06	1
P35637	FUS_HUMAN	RNA-binding protein FUS OS=Homo sapiens OX=9606 GN=FUS PE=1 SV=1	11	5	6	5	526	53.4	9.36	13.43	5.62754e+06	1
Q8N1N4	K2C78_HUMAN	Keratin, type II cytoskeletal 78 OS=Homo sapiens OX=9606 GN=KRT78 PE=1 SV=2	13	7	7	5	520	56.8	6.02	10.49	4.30086e+06	1
O00571	DDX3X_HUMAN	ATP-dependent RNA helicase DDX3X OS=Homo sapiens OX=9606 GN=DDX3X PE=1 SV=3	12	6	6	5	662	73.2	7.18	10.44	3.46709e+06	1
P05090	APOD_HUMAN	Apolipoprotein D OS=Homo sapiens OX=9606 GN=APOD PE=1 SV=1	19	4	7	4	189	21.3	5.15	14.12	2.93224e+07	1
P09651	ROA1_HUMAN	Heterogeneous nuclear ribonucleoprotein A1 OS=Homo sapiens OX=9606 GN=HNRNPA1 PE=1 SV=5	8	2	2	2	372	38.7	9.13	6.15	1.431e+06	1
Q13616	CUL1_HUMAN	Cullin-1 OS=Homo sapiens OX=9606 GN=CUL1 PE=1 SV=2	4	3	4	3	776	89.6	8	9.21	3.60105e+06	1
Q86YZ3	HORN_HUMAN	Hornerin OS=Homo sapiens OX=9606 GN=HRNR PE=1 SV=2	7	4	4	4	2850	282.2	10.04	6.85	2.31796e+06	1
P26641	EF1G_HUMAN	Elongation factor 1-gamma OS=Homo sapiens OX=9606 GN=EEF1G PE=1 SV=3	12	4	4	4	437	50.1	6.67	9.77	4359755	1
P06576	ATPB_HUMAN	ATP synthase subunit beta, mitochondrial OS=Homo sapiens OX=9606 GN=ATP5F1B PE=1 SV=3	10	4	5	4	529	56.5	5.4	11.44	4.9025e+06	1
Q9NP55	BPIA1_HUMAN	BPI fold-containing family A member 1 OS=Homo sapiens OX=9606 GN=BPIFA1 PE=1 SV=1	17	3	3	3	256	26.7	5.76	4.95	4.24533e+06	1
Q8ND56	LS14A_HUMAN	Protein LSM14 homolog A OS=Homo sapiens OX=9606 GN=LSM14A PE=1 SV=3	16	6	7	6	463	50.5	9.52	7.64	8.34773e+06	1
P04040	CATA_HUMAN	Catalase OS=Homo sapiens OX=9606 GN=CAT PE=1 SV=3	7	3	3	3	527	59.7	7.39	7.48	2.22705e+06	1
P04075	ALDOA_HUMAN	Fructose-bisphosphate aldolase A OS=Homo sapiens OX=9606 GN=ALDOA PE=1 SV=2	20	5	6	5	364	39.4	8.09	9.38	9.96379e+06	1
P27348	1433T_HUMAN	14-3-3 protein theta OS=Homo sapiens OX=9606 GN=YWHAQ PE=1 SV=1	18	4	5	2	245	27.7	4.78	9.6	2.71946e+06	1
P63244	RACK1_HUMAN	Receptor of activated protein C kinase 1 OS=Homo sapiens OX=9606 GN=RACK1 PE=1 SV=3	15	4	4	4	317	35.1	7.69	5.96	1.98724e+06	1
P01877	IGHA2_HUMAN	Immunoglobulin heavy constant alpha 2 OS=Homo sapiens OX=9606 GN=IGHA2 PE=1 SV=4	11	4	4	1	340	36.6	6.27	6.73	2.88032e+06	1
P11940	PABP1_HUMAN	Polyadenylate-binding protein 1 OS=Homo sapiens OX=9606 GN=PABPC1 PE=1 SV=2	10	5	5	3	636	70.6	9.5	11.77	1.47798e+06	1
P15880	RS2_HUMAN	40S ribosomal protein S2 OS=Homo sapiens OX=9606 GN=RPS2 PE=1 SV=2	19	5	5	5	293	31.3	10.24	9.65	5.08652e+06	1
P12236	ADT3_HUMAN	ADP/ATP translocase 3 OS=Homo sapiens OX=9606 GN=SLC25A6 PE=1 SV=4	15	4	5	1	298	32.8	9.74	8.6	755352	1
P30086	PEBP1_HUMAN	Phosphatidylethanolamine-binding protein 1 OS=Homo sapiens OX=9606 GN=PEBP1 PE=1 SV=3	18	2	2	2	187	21	7.53	5.75	552757	1
Q96P63	SPB12_HUMAN	Serpin B12 OS=Homo sapiens OX=9606 GN=SERPINB12 PE=1 SV=1	12	4	4	4	405	46.2	5.53	11.01	6.90821e+06	1
P00338	LDHA_HUMAN	L-lactate dehydrogenase A chain OS=Homo sapiens OX=9606 GN=LDHA PE=1 SV=2	14	4	4	3	332	36.7	8.27	9.27	6.51899e+06	1
Q92598	HS105_HUMAN	Heat shock protein 105 kDa OS=Homo sapiens OX=9606 GN=HSPH1 PE=1 SV=1	6	4	4	4	858	96.8	5.39	8.98	3.06615e+06	1
Q14697	GANAB_HUMAN	Neutral alpha-glucosidase AB OS=Homo sapiens OX=9606 GN=GANAB PE=1 SV=3	6	4	5	4	944	106.8	6.14	9.7	768498	1
P17844	DDX5_HUMAN	Probable ATP-dependent RNA helicase DDX5 OS=Homo sapiens OX=9606 GN=DDX5 PE=1 SV=1	9	5	5	2	614	69.1	8.92	10.98	1.07816e+06	1
P27824	CALX_HUMAN	Calnexin OS=Homo sapiens OX=9606 GN=CANX PE=1 SV=2	10	4	4	4	592	67.5	4.6	6.62	1.73382e+06	1
P05388	RLA0_HUMAN	60S acidic ribosomal protein P0 OS=Homo sapiens OX=9606 GN=RPLP0 PE=1 SV=1	20	4	4	4	317	34.3	5.97	7.8	2.90351e+06	1
P62258	1433E_HUMAN	14-3-3 protein epsilon OS=Homo sapiens OX=9606 GN=YWHAE PE=1 SV=1	13	4	5	3	255	29.2	4.74	11.35	3.12343e+06	1
Q14974	IMB1_HUMAN	Importin subunit beta-1 OS=Homo sapiens OX=9606 GN=KPNB1 PE=1 SV=2	7	4	4	4	876	97.1	4.78	8.84	3.5693e+06	1
P06702	S10A9_HUMAN	Protein S100-A9 OS=Homo sapiens OX=9606 GN=S100A9 PE=1 SV=1	32	3	3	3	114	13.2	6.13	6.98	5.84546e+06	1
P19013	K2C4_HUMAN	Keratin, type II cytoskeletal 4 OS=Homo sapiens OX=9606 GN=KRT4 PE=1 SV=4	8	4	5	1	534	57.3	6.61	11.6	708409	1
P13929	ENOB_HUMAN	Beta-enolase OS=Homo sapiens OX=9606 GN=ENO3 PE=1 SV=5	8	2	2	1	434	47	7.71	5.1	747582	1
P22314	UBA1_HUMAN	Ubiquitin-like modifier-activating enzyme 1 OS=Homo sapiens OX=9606 GN=UBA1 PE=1 SV=3	9	6	6	6	1058	117.8	5.76	1.98	2.22224e+06	1
Q92841	DDX17_HUMAN	Probable ATP-dependent RNA helicase DDX17 OS=Homo sapiens OX=9606 GN=DDX17 PE=1 SV=2	7	5	5	2	729	80.2	8.27	9.05	2.47411e+06	1
P62917	RL8_HUMAN	60S ribosomal protein L8 OS=Homo sapiens OX=9606 GN=RPL8 PE=1 SV=2	11	2	3	2	257	28	11.03	6.01	2.76691e+06	1
P31948	STIP1_HUMAN	Stress-induced-phosphoprotein 1 OS=Homo sapiens OX=9606 GN=STIP1 PE=1 SV=1	6	3	4	3	543	62.6	6.8	6.43	4.09545e+06	1
Q13765	NACA_HUMAN	Nascent polypeptide-associated complex subunit alpha OS=Homo sapiens OX=9606 GN=NACA PE=1 SV=1	20	3	3	3	215	23.4	4.56	7.75	2.46812e+06	1
P07339	CATD_HUMAN	Cathepsin D OS=Homo sapiens OX=9606 GN=CTSD PE=1 SV=1	11	4	4	4	412	44.5	6.54	9.62	9.89456e+06	1
P81605	DCD_HUMAN	Dermcidin OS=Homo sapiens OX=9606 GN=DCD PE=1 SV=2	23	3	3	3	110	11.3	6.54	7.78	7.94568e+06	1
P01833	PIGR_HUMAN	Polymeric immunoglobulin receptor OS=Homo sapiens OX=9606 GN=PIGR PE=1 SV=4	4	2	3	2	764	83.2	5.74	6.62	2.26185e+06	1
P09874	PARP1_HUMAN	Poly [ADP-ribose] polymerase 1 OS=Homo sapiens OX=9606 GN=PARP1 PE=1 SV=4	3	2	2	2	1014	113	8.88	2.46	1.18466e+06	1
P31943	HNRH1_HUMAN	Heterogeneous nuclear ribonucleoprotein H OS=Homo sapiens OX=9606 GN=HNRNPH1 PE=1 SV=4	6	2	3	1	449	49.2	6.3	8.32	403118	1
P14923	PLAK_HUMAN	Junction plakoglobin OS=Homo sapiens OX=9606 GN=JUP PE=1 SV=3	4	3	3	3	745	81.7	6.14	5.38	3.33487e+06	1
P60842	IF4A1_HUMAN	Eukaryotic initiation factor 4A-I OS=Homo sapiens OX=9606 GN=EIF4A1 PE=1 SV=1	8	3	4	2	406	46.1	5.48	6.59	3.33233e+06	1
P49368	TCPG_HUMAN	T-complex protein 1 subunit gamma OS=Homo sapiens OX=9606 GN=CCT3 PE=1 SV=4	6	3	3	3	545	60.5	6.49	4.42	2.90947e+06	1
P05023	AT1A1_HUMAN	Sodium/potassium-transporting ATPase subunit alpha-1 OS=Homo sapiens OX=9606 GN=ATP1A1 PE=1 SV=1	4	3	3	3	1023	112.8	5.49	6.43	458770	1
P20930	FILA_HUMAN	Filaggrin OS=Homo sapiens OX=9606 GN=FLG PE=1 SV=3	0	3	3	3	4061	434.9	9.25	6.92	3.83237e+06	1
Q9NZI8	IF2B1_HUMAN	Insulin-like growth factor 2 mRNA-binding protein 1 OS=Homo sapiens OX=9606 GN=IGF2BP1 PE=1 SV=2	7	3	3	3	577	63.4	9.2	7.1	2.30774e+06	1
Q13867	BLMH_HUMAN	Bleomycin hydrolase OS=Homo sapiens OX=9606 GN=BLMH PE=1 SV=1	11	3	3	3	455	52.5	6.27	6.77	935369	1
P52597	HNRPF_HUMAN	Heterogeneous nuclear ribonucleoprotein F OS=Homo sapiens OX=9606 GN=HNRNPF PE=1 SV=3	10	3	4	2	415	45.6	5.58	6.95	5.24355e+06	1
Q12931	TRAP1_HUMAN	Heat shock protein 75 kDa, mitochondrial OS=Homo sapiens OX=9606 GN=TRAP1 PE=1 SV=3	2	1	1	1	704	80.1	8.21	3.34	11781576	1
P31944	CASPE_HUMAN	Caspase-14 OS=Homo sapiens OX=9606 GN=CASP14 PE=1 SV=2	14	3	3	3	242	27.7	5.58	6.72	2.11488e+06	1
P53597	SUCA_HUMAN	Succinate--CoA ligase [ADP/GDP-forming] subunit alpha, mitochondrial OS=Homo sapiens OX=9606 GN=SUCLG1 PE=1 SV=4	4	1	2	1	346	36.2	8.79	6.24	1.61079e+07	1
P08865	RSSA_HUMAN	40S ribosomal protein SA OS=Homo sapiens OX=9606 GN=RPSA PE=1 SV=4	9	2	2	2	295	32.8	4.87	3.56	833062	1
P00558	PGK1_HUMAN	Phosphoglycerate kinase 1 OS=Homo sapiens OX=9606 GN=PGK1 PE=1 SV=3	6	2	3	2	417	44.6	8.1	6.29	1.51554e+06	1
P60174	TPIS_HUMAN	Triosephosphate isomerase OS=Homo sapiens OX=9606 GN=TPI1 PE=1 SV=3	5	1	2	1	286	30.8	5.92	5.93	1.85483e+06	1
P12273	PIP_HUMAN	Prolactin-inducible protein OS=Homo sapiens OX=9606 GN=PIP PE=1 SV=1	35	4	4	4	146	16.6	8.05	5.81	4.45157e+06	1
Q9C0D3	ZY11B_HUMAN	Protein zyg-11 homolog B OS=Homo sapiens OX=9606 GN=ZYG11B PE=1 SV=2	4	2	3	2	744	83.9	6.86	2.94	1.29391e+06	1
Q9P1W9	PIM2_HUMAN	Serine/threonine-protein kinase pim-2 OS=Homo sapiens OX=9606 GN=PIM2 PE=1 SV=1	13	3	3	3	311	34.2	5.92	6.22	2.21141e+06	1
P46782	RS5_HUMAN	40S ribosomal protein S5 OS=Homo sapiens OX=9606 GN=RPS5 PE=1 SV=4	16	3	3	3	204	22.9	9.72	5.95	4.66009e+06	1
P18124	RL7_HUMAN	60S ribosomal protein L7 OS=Homo sapiens OX=9606 GN=RPL7 PE=1 SV=1	12	2	2	2	248	29.2	10.65	5.42	2.18556e+06	1
P21796	VDAC1_HUMAN	Voltage-dependent anion-selective channel protein 1 OS=Homo sapiens OX=9606 GN=VDAC1 PE=1 SV=2	7	2	2	2	283	30.8	8.54	2.54	1.57212e+06	1
Q01105	SET_HUMAN	Protein SET OS=Homo sapiens OX=9606 GN=SET PE=1 SV=3	8	2	2	2	290	33.5	4.32	3.7	1.13486e+06	1
P80188	NGAL_HUMAN	Neutrophil gelatinase-associated lipocalin OS=Homo sapiens OX=9606 GN=LCN2 PE=1 SV=2	8	1	1	1	198	22.6	8.91	2.81		1
P31151	S10A7_HUMAN	Protein S100-A7 OS=Homo sapiens OX=9606 GN=S100A7 PE=1 SV=4	22	2	3	2	101	11.5	6.77	4.83	3.10255e+06	1
P62826	RAN_HUMAN	GTP-binding nuclear protein Ran OS=Homo sapiens OX=9606 GN=RAN PE=1 SV=3	14	3	3	3	216	24.4	7.49	4.67	4609993	1
Q9UI42	CBPA4_HUMAN	Carboxypeptidase A4 OS=Homo sapiens OX=9606 GN=CPA4 PE=1 SV=2	5	2	2	2	421	47.3	6.7	6.21	1836612	1
Q6KB66	K2C80_HUMAN	Keratin, type II cytoskeletal 80 OS=Homo sapiens OX=9606 GN=KRT80 PE=1 SV=2	12	3	3	2	452	50.5	5.67	4.93	734725	1
P36578	RL4_HUMAN	60S ribosomal protein L4 OS=Homo sapiens OX=9606 GN=RPL4 PE=1 SV=5	8	3	3	3	427	47.7	11.06	5.08	1.98494e+06	1
P49862	KLK7_HUMAN	Kallikrein-7 OS=Homo sapiens OX=9606 GN=KLK7 PE=1 SV=1	13	2	2	2	253	27.5	8.47	2.59	2.45543e+06	1
A0A0A0MS14	HV145_HUMAN	Immunoglobulin heavy variable 1-45 OS=Homo sapiens OX=9606 GN=IGHV1-45 PE=3 SV=1	9	1	2	1	117	13.5	9.1	6.18	16210145	1
P06748	NPM_HUMAN	Nucleophosmin OS=Homo sapiens OX=9606 GN=NPM1 PE=1 SV=2	4	1	1	1	294	32.6	4.78	3.33	1.05889e+06	1
P08758	ANXA5_HUMAN	Annexin A5 OS=Homo sapiens OX=9606 GN=ANXA5 PE=1 SV=2	7	2	2	2	320	35.9	5.05	5.27	1.19542e+06	1
P02787	TRFE_HUMAN	Serotransferrin OS=Homo sapiens OX=9606 GN=TF PE=1 SV=3	3	2	2	2	698	77	7.12	2.53	784261	1
Q8TDL5	BPIB1_HUMAN	BPI fold-containing family B member 1 OS=Homo sapiens OX=9606 GN=BPIFB1 PE=1 SV=1	6	2	2	2	484	52.4	7.23	4.46	1.14396e+06	1
P30153	2AAA_HUMAN	Serine/threonine-protein phosphatase 2A 65 kDa regulatory subunit A alpha isoform OS=Homo sapiens OX=9606 GN=PPP2R1A PE=1 SV=4	7	3	3	3	589	65.3	5.11	4.08	2.23058e+06	1
P01861	IGHG4_HUMAN	Immunoglobulin heavy constant gamma 4 OS=Homo sapiens OX=9606 GN=IGHG4 PE=1 SV=1	7	2	2	1	327	35.9	7.36	4.53	2.13368e+06	1
Q13200	PSMD2_HUMAN	26S proteasome non-ATPase regulatory subunit 2 OS=Homo sapiens OX=9606 GN=PSMD2 PE=1 SV=3	3	2	2	2	908	100.1	5.2	4.44	826790	1
Q13310	PABP4_HUMAN	Polyadenylate-binding protein 4 OS=Homo sapiens OX=9606 GN=PABPC4 PE=1 SV=1	6	3	3	1	644	70.7	9.26	4.87	343812	1
P35232	PHB_HUMAN	Prohibitin OS=Homo sapiens OX=9606 GN=PHB PE=1 SV=1	9	2	2	2	272	29.8	5.76	4.55	1.0806e+06	1
P05089	ARGI1_HUMAN	Arginase-1 OS=Homo sapiens OX=9606 GN=ARG1 PE=1 SV=2	10	3	3	3	322	34.7	7.21	6.97	5.15931e+06	1
P84098	RL19_HUMAN	60S ribosomal protein L19 OS=Homo sapiens OX=9606 GN=RPL19 PE=1 SV=1	13	2	2	2	196	23.5	11.47	3.86	1.12177e+06	1
P01857	IGHG1_HUMAN	Immunoglobulin heavy constant gamma 1 OS=Homo sapiens OX=9606 GN=IGHG1 PE=1 SV=1	7	2	2	1	330	36.1	8.19	4.46	829573	1
P26639	SYTC_HUMAN	Threonine--tRNA ligase, cytoplasmic OS=Homo sapiens OX=9606 GN=TARS PE=1 SV=3	3	2	2	2	723	83.4	6.67	2.62	635277	1
P25705	ATPA_HUMAN	ATP synthase subunit alpha, mitochondrial OS=Homo sapiens OX=9606 GN=ATP5F1A PE=1 SV=1	4	2	2	2	553	59.7	9.13	4.34	2.30599e+06	1
P23526	SAHH_HUMAN	Adenosylhomocysteinase OS=Homo sapiens OX=9606 GN=AHCY PE=1 SV=4	6	2	2	2	432	47.7	6.34	4.02	1.01175e+06	1
P01040	CYTA_HUMAN	Cystatin-A OS=Homo sapiens OX=9606 GN=CSTA PE=1 SV=1	18	1	1	1	98	11	5.5	3.09	1.06602e+06	1
O75635	SPB7_HUMAN	Serpin B7 OS=Homo sapiens OX=9606 GN=SERPINB7 PE=1 SV=1	5	2	2	2	380	42.9	6.8	3.96	1.47572e+06	1
P32119	PRDX2_HUMAN	Peroxiredoxin-2 OS=Homo sapiens OX=9606 GN=PRDX2 PE=1 SV=5	15	2	2	1	198	21.9	5.97	2.54	304027	1
Q02383	SEMG2_HUMAN	Semenogelin-2 OS=Homo sapiens OX=9606 GN=SEMG2 PE=1 SV=1	4	1	1	1	582	65.4	9.07	2.62	1038020	1
O75390	CISY_HUMAN	Citrate synthase, mitochondrial OS=Homo sapiens OX=9606 GN=CS PE=1 SV=2	3	1	1	1	466	51.7	8.32	2.41	257832	1
P11586	C1TC_HUMAN	C-1-tetrahydrofolate synthase, cytoplasmic OS=Homo sapiens OX=9606 GN=MTHFD1 PE=1 SV=3	3	2	2	2	935	101.5	7.3	3.05	850396	1
P56537	IF6_HUMAN	Eukaryotic translation initiation factor 6 OS=Homo sapiens OX=9606 GN=EIF6 PE=1 SV=1	7	1	1	1	245	26.6	4.68	2.77		1
P22061	PIMT_HUMAN	Protein-L-isoaspartate(D-aspartate) O-methyltransferase OS=Homo sapiens OX=9606 GN=PCMT1 PE=1 SV=4	15	3	3	3	227	24.6	7.21	3.81	2.35153e+06	1
P27694	RFA1_HUMAN	Replication protein A 70 kDa DNA-binding subunit OS=Homo sapiens OX=9606 GN=RPA1 PE=1 SV=2	4	2	2	2	616	68.1	7.21	4.03	1.74286e+06	1
P04843	RPN1_HUMAN	Dolichyl-diphosphooligosaccharide--protein glycosyltransferase subunit 1 OS=Homo sapiens OX=9606 GN=RPN1 PE=1 SV=1	3	2	2	2	607	68.5	6.38	4.3	315792	1
P45880	VDAC2_HUMAN	Voltage-dependent anion-selective channel protein 2 OS=Homo sapiens OX=9606 GN=VDAC2 PE=1 SV=2	7	2	2	2	294	31.5	7.56	4.23	509348	1
Q9Y337	KLK5_HUMAN	Kallikrein-5 OS=Homo sapiens OX=9606 GN=KLK5 PE=1 SV=3	10	2	2	2	293	32	8.27	2.45	939559	1
O75223	GGCT_HUMAN	Gamma-glutamylcyclotransferase OS=Homo sapiens OX=9606 GN=GGCT PE=1 SV=1	10	2	2	2	188	21	5.14	4.53	2194053	1
P38919	IF4A3_HUMAN	Eukaryotic initiation factor 4A-III OS=Homo sapiens OX=9606 GN=EIF4A3 PE=1 SV=4	5	2	2	1	411	46.8	6.73	5.14		1
Q8IW75	SPA12_HUMAN	Serpin A12 OS=Homo sapiens OX=9606 GN=SERPINA12 PE=1 SV=1	4	2	2	2	414	47.1	9.29	4.06	3.009e+06	1
Q9UGM3	DMBT1_HUMAN	Deleted in malignant brain tumors 1 protein OS=Homo sapiens OX=9606 GN=DMBT1 PE=1 SV=2	7	1	1	1	2413	260.6	5.44	2.5	396663	1
P00918	CAH2_HUMAN	Carbonic anhydrase 2 OS=Homo sapiens OX=9606 GN=CA2 PE=1 SV=2	8	2	2	2	260	29.2	7.4	4.31	2.01278e+06	1
P40227	TCPZ_HUMAN	T-complex protein 1 subunit zeta OS=Homo sapiens OX=9606 GN=CCT6A PE=1 SV=3	7	3	3	3	531	58	6.68	2.01	1.11542e+06	1
B9A064	IGLL5_HUMAN	Immunoglobulin lambda-like polypeptide 5 OS=Homo sapiens OX=9606 GN=IGLL5 PE=2 SV=2	7	1	2	1	214	23	8.84	4.01	1.58157e+06	1
Q6ZVX7	FBX50_HUMAN	F-box only protein 50 OS=Homo sapiens OX=9606 GN=NCCRP1 PE=1 SV=1	4	1	1	1	275	30.8	6.62	2.31	542742	1
P46777	RL5_HUMAN	60S ribosomal protein L5 OS=Homo sapiens OX=9606 GN=RPL5 PE=1 SV=3	3	1	2	1	297	34.3	9.72	1.79	1.07488e+06	1
P25788	PSA3_HUMAN	Proteasome subunit alpha type-3 OS=Homo sapiens OX=9606 GN=PSMA3 PE=1 SV=2	9	2	2	2	255	28.4	5.33	4.86	1.59406e+06	1
Q14574	DSC3_HUMAN	Desmocollin-3 OS=Homo sapiens OX=9606 GN=DSC3 PE=1 SV=3	2	1	2	1	896	99.9	6.1	1.84	764143	1
P00491	PNPH_HUMAN	Purine nucleoside phosphorylase OS=Homo sapiens OX=9606 GN=PNP PE=1 SV=2	7	2	2	2	289	32.1	6.95	1.61	483518	1
P13804	ETFA_HUMAN	Electron transfer flavoprotein subunit alpha, mitochondrial OS=Homo sapiens OX=9606 GN=ETFA PE=1 SV=1	6	1	1	1	333	35.1	8.38	2.79	899588	1
Q13283	G3BP1_HUMAN	Ras GTPase-activating protein-binding protein 1 OS=Homo sapiens OX=9606 GN=G3BP1 PE=1 SV=1	6	2	2	2	466	52.1	5.52	1.69		1
P00492	HPRT_HUMAN	Hypoxanthine-guanine phosphoribosyltransferase OS=Homo sapiens OX=9606 GN=HPRT1 PE=1 SV=2	11	2	2	2	218	24.6	6.68	3.4	1.02161e+06	1
P09429	HMGB1_HUMAN	High mobility group protein B1 OS=Homo sapiens OX=9606 GN=HMGB1 PE=1 SV=3	7	1	1	1	215	24.9	5.74	2.06	693365	1
P52565	GDIR1_HUMAN	Rho GDP-dissociation inhibitor 1 OS=Homo sapiens OX=9606 GN=ARHGDIA PE=1 SV=3	7	1	1	1	204	23.2	5.11	0	432287	1
P21108	PRPS3_HUMAN	Ribose-phosphate pyrophosphokinase 3 OS=Homo sapiens OX=9606 GN=PRPS1L1 PE=1 SV=2	4	1	1	1	318	34.8	6.35	1.72		1
P61626	LYSC_HUMAN	Lysozyme C OS=Homo sapiens OX=9606 GN=LYZ PE=1 SV=1	8	1	1	1	148	16.5	9.16	3.15	6.57142e+06	1
Q9NR30	DDX21_HUMAN	Nucleolar RNA helicase 2 OS=Homo sapiens OX=9606 GN=DDX21 PE=1 SV=5	3	2	2	2	783	87.3	9.28	4.28	419670	1
Q9UQ80	PA2G4_HUMAN	Proliferation-associated protein 2G4 OS=Homo sapiens OX=9606 GN=PA2G4 PE=1 SV=3	3	1	1	1	394	43.8	6.55	2.57	714901	1
P23588	IF4B_HUMAN	Eukaryotic translation initiation factor 4B OS=Homo sapiens OX=9606 GN=EIF4B PE=1 SV=2	2	1	1	1	611	69.1	5.73	2.04		1
P22234	PUR6_HUMAN	Multifunctional protein ADE2 OS=Homo sapiens OX=9606 GN=PAICS PE=1 SV=3	3	1	1	1	425	47	7.23	0	162568	1
P39023	RL3_HUMAN	60S ribosomal protein L3 OS=Homo sapiens OX=9606 GN=RPL3 PE=1 SV=2	2	1	1	1	403	46.1	10.18	1.82	1.00698e+06	1
O14818	PSA7_HUMAN	Proteasome subunit alpha type-7 OS=Homo sapiens OX=9606 GN=PSMA7 PE=1 SV=1	12	2	2	2	248	27.9	8.46	2.11	252956	1
Q02878	RL6_HUMAN	60S ribosomal protein L6 OS=Homo sapiens OX=9606 GN=RPL6 PE=1 SV=3	8	2	2	2	288	32.7	10.58	2.19	1701823	1
P04181	OAT_HUMAN	Ornithine aminotransferase, mitochondrial OS=Homo sapiens OX=9606 GN=OAT PE=1 SV=1	2	1	1	1	439	48.5	7.03	1.82		1
P47929	LEG7_HUMAN	Galectin-7 OS=Homo sapiens OX=9606 GN=LGALS7 PE=1 SV=2	9	1	1	1	136	15.1	7.62	0	636235	1
P31025	LCN1_HUMAN	Lipocalin-1 OS=Homo sapiens OX=9606 GN=LCN1 PE=1 SV=1	6	1	1	1	176	19.2	5.58	2.49	2.66755e+06	1
O14654	IRS4_HUMAN	Insulin receptor substrate 4 OS=Homo sapiens OX=9606 GN=IRS4 PE=1 SV=1	2	2	2	2	1257	133.7	8.44	1.75	3.56418e+06	1
Q9Y230	RUVB2_HUMAN	RuvB-like 2 OS=Homo sapiens OX=9606 GN=RUVBL2 PE=1 SV=3	6	2	2	2	463	51.1	5.64	2.14	453843	1
Q99623	PHB2_HUMAN	Prohibitin-2 OS=Homo sapiens OX=9606 GN=PHB2 PE=1 SV=2	4	1	1	1	299	33.3	9.83	1.83	920033	1
Q96S59	RANB9_HUMAN	Ran-binding protein 9 OS=Homo sapiens OX=9606 GN=RANBP9 PE=1 SV=1	1	1	1	1	729	77.8	6.79	1.93		1
Q15365	PCBP1_HUMAN	Poly(rC)-binding protein 1 OS=Homo sapiens OX=9606 GN=PCBP1 PE=1 SV=2	4	1	1	1	356	37.5	7.09	2.1	499609	1
P31040	SDHA_HUMAN	Succinate dehydrogenase [ubiquinone] flavoprotein subunit, mitochondrial OS=Homo sapiens OX=9606 GN=SDHA PE=1 SV=2	3	2	2	2	664	72.6	7.39	2.31	319223	1
P62195	PRS8_HUMAN	26S proteasome regulatory subunit 8 OS=Homo sapiens OX=9606 GN=PSMC5 PE=1 SV=1	6	2	2	2	406	45.6	7.55	1.61	424374	1
Q13303	KCAB2_HUMAN	Voltage-gated potassium channel subunit beta-2 OS=Homo sapiens OX=9606 GN=KCNAB2 PE=1 SV=2	3	1	1	1	367	41	9	2.32	1.08004e+06	1
Q93009	UBP7_HUMAN	Ubiquitin carboxyl-terminal hydrolase 7 OS=Homo sapiens OX=9606 GN=USP7 PE=1 SV=2	1	1	1	1	1102	128.2	5.55	0	168414	1
Q13263	TIF1B_HUMAN	Transcription intermediary factor 1-beta OS=Homo sapiens OX=9606 GN=TRIM28 PE=1 SV=5	3	2	2	2	835	88.5	5.77	1.7	658381	1
Q99832	TCPH_HUMAN	T-complex protein 1 subunit eta OS=Homo sapiens OX=9606 GN=CCT7 PE=1 SV=2	2	1	1	1	543	59.3	7.65	1.95	709532	1
P09211	GSTP1_HUMAN	Glutathione S-transferase P OS=Homo sapiens OX=9606 GN=GSTP1 PE=1 SV=2	8	1	1	1	210	23.3	5.64	0	160055	1
P50990	TCPQ_HUMAN	T-complex protein 1 subunit theta OS=Homo sapiens OX=9606 GN=CCT8 PE=1 SV=4	2	1	1	1	548	59.6	5.6	2.11	211592	1
P04792	HSPB1_HUMAN	Heat shock protein beta-1 OS=Homo sapiens OX=9606 GN=HSPB1 PE=1 SV=2	5	1	1	1	205	22.8	6.4	2.1	261846	1
P43487	RANG_HUMAN	Ran-specific GTPase-activating protein OS=Homo sapiens OX=9606 GN=RANBP1 PE=1 SV=1	11	2	2	2	201	23.3	5.29	2.24	943565	1
P35241	RADI_HUMAN	Radixin OS=Homo sapiens OX=9606 GN=RDX PE=1 SV=1	3	2	2	2	583	68.5	6.37	3.44	1.00997e+06	1
P61247	RS3A_HUMAN	40S ribosomal protein S3a OS=Homo sapiens OX=9606 GN=RPS3A PE=1 SV=2	6	2	2	2	264	29.9	9.73	1.9	1.6564e+06	1
P11498	PYC_HUMAN	Pyruvate carboxylase, mitochondrial OS=Homo sapiens OX=9606 GN=PC PE=1 SV=2	1	1	1	1	1178	129.6	6.84	2.3	2.20323e+06	1
P13489	RINI_HUMAN	Ribonuclease inhibitor OS=Homo sapiens OX=9606 GN=RNH1 PE=1 SV=2	3	1	1	1	461	49.9	4.82	0	412135	1
P62714	PP2AB_HUMAN	Serine/threonine-protein phosphatase 2A catalytic subunit beta isoform OS=Homo sapiens OX=9606 GN=PPP2CB PE=1 SV=1	4	1	1	1	309	35.6	5.43	1.79	453622	1
P05109	S10A8_HUMAN	Protein S100-A8 OS=Homo sapiens OX=9606 GN=S100A8 PE=1 SV=1	12	1	1	1	93	10.8	7.03	3	3.56032e+06	1
P17987	TCPA_HUMAN	T-complex protein 1 subunit alpha OS=Homo sapiens OX=9606 GN=TCP1 PE=1 SV=1	4	2	2	2	556	60.3	6.11	2.04	929460	1
A0A087WW87	KV240_HUMAN	Immunoglobulin kappa variable 2-40 OS=Homo sapiens OX=9606 GN=IGKV2-40 PE=3 SV=2	11	1	1	1	121	13.3	4.61	2.11	912664	1
O75449	KTNA1_HUMAN	Katanin p60 ATPase-containing subunit A1 OS=Homo sapiens OX=9606 GN=KATNA1 PE=1 SV=1	2	1	1	1	491	55.9	6.9	2.47	858646	1
Q96HU8	DIRA2_HUMAN	GTP-binding protein Di-Ras2 OS=Homo sapiens OX=9606 GN=DIRAS2 PE=1 SV=1	6	1	1	1	199	22.5	8.76	2.42	5.50084e+06	1
Q9NSB4	KRT82_HUMAN	Keratin, type II cuticular Hb2 OS=Homo sapiens OX=9606 GN=KRT82 PE=3 SV=3	2	2	2	2	513	56.6	6.74	2.42	5.99743e+07	1
Q92945	FUBP2_HUMAN	Far upstream element-binding protein 2 OS=Homo sapiens OX=9606 GN=KHSRP PE=1 SV=4	2	1	1	1	711	73.1	7.3	2.57	1.44755e+06	1
P52272	HNRPM_HUMAN	Heterogeneous nuclear ribonucleoprotein M OS=Homo sapiens OX=9606 GN=HNRNPM PE=1 SV=3	2	1	1	1	730	77.5	8.7	0	473773	1
Q15181	IPYR_HUMAN	Inorganic pyrophosphatase OS=Homo sapiens OX=9606 GN=PPA1 PE=1 SV=2	3	1	1	1	289	32.6	5.86	2.14	411868	1
P54886	P5CS_HUMAN	Delta-1-pyrroline-5-carboxylate synthase OS=Homo sapiens OX=9606 GN=ALDH18A1 PE=1 SV=2	1	1	1	1	795	87.2	7.12	2.41		1
P12532	KCRU_HUMAN	Creatine kinase U-type, mitochondrial OS=Homo sapiens OX=9606 GN=CKMT1A PE=1 SV=1	2	1	1	1	417	47	8.34	2.43	784250	1
P36871	PGM1_HUMAN	Phosphoglucomutase-1 OS=Homo sapiens OX=9606 GN=PGM1 PE=1 SV=3	2	1	1	1	562	61.4	6.76	1.71		1
O76031	CLPX_HUMAN	ATP-dependent Clp protease ATP-binding subunit clpX-like, mitochondrial OS=Homo sapiens OX=9606 GN=CLPX PE=1 SV=2	2	1	1	1	633	69.2	7.58	2.76	1082904	1
Q13367	AP3B2_HUMAN	AP-3 complex subunit beta-2 OS=Homo sapiens OX=9606 GN=AP3B2 PE=1 SV=2	1	1	1	1	1082	119	5.59	1.91		1
P17980	PRS6A_HUMAN	26S proteasome regulatory subunit 6A OS=Homo sapiens OX=9606 GN=PSMC3 PE=1 SV=3	2	1	1	1	439	49.2	5.24	2.07	231069	1
P23246	SFPQ_HUMAN	Splicing factor, proline- and glutamine-rich OS=Homo sapiens OX=9606 GN=SFPQ PE=1 SV=2	2	1	1	1	707	76.1	9.44	2.74	1.95827e+06	1
P16402	H13_HUMAN	Histone H1.3 OS=Homo sapiens OX=9606 GN=HIST1H1D PE=1 SV=2	6	1	1	1	221	22.3	11.02	2.62		1
Q9NZH8	IL36G_HUMAN	Interleukin-36 gamma OS=Homo sapiens OX=9606 GN=IL36G PE=1 SV=1	7	1	1	1	169	18.7	5.14	0		1
Q6VN20	RBP10_HUMAN	Ran-binding protein 10 OS=Homo sapiens OX=9606 GN=RANBP10 PE=1 SV=1	2	1	1	1	620	67.2	6.77	2	420203	1
P28070	PSB4_HUMAN	Proteasome subunit beta type-4 OS=Homo sapiens OX=9606 GN=PSMB4 PE=1 SV=4	4	1	1	1	264	29.2	5.97	1.73	587410	1
Q86YQ8	CPNE8_HUMAN	Copine-8 OS=Homo sapiens OX=9606 GN=CPNE8 PE=1 SV=2	2	1	1	1	564	63.1	5.96	1.83	142961	1
Q13510	ASAH1_HUMAN	Acid ceramidase OS=Homo sapiens OX=9606 GN=ASAH1 PE=1 SV=5	3	1	1	1	395	44.6	7.62	2.01	457868	1
P24534	EF1B_HUMAN	Elongation factor 1-beta OS=Homo sapiens OX=9606 GN=EEF1B2 PE=1 SV=3	7	1	1	1	225	24.7	4.67	1.82	256141	1
P49915	GUAA_HUMAN	GMP synthase [glutamine-hydrolyzing] OS=Homo sapiens OX=9606 GN=GMPS PE=1 SV=1	1	1	1	1	693	76.7	6.87	2.1	449536	1
P62805	H4_HUMAN	Histone H4 OS=Homo sapiens OX=9606 GN=HIST1H4A PE=1 SV=2	12	1	1	1	103	11.4	11.36	2.46	792616	1
Q96RU3	FNBP1_HUMAN	Formin-binding protein 1 OS=Homo sapiens OX=9606 GN=FNBP1 PE=1 SV=2	3	1	1	1	617	71.3	5.72	2.31		1
O60812	HNRC1_HUMAN	Heterogeneous nuclear ribonucleoprotein C-like 1 OS=Homo sapiens OX=9606 GN=HNRNPCL1 PE=1 SV=1	4	1	1	1	293	32.1	5.06	0	481087	1
P13473	LAMP2_HUMAN	Lysosome-associated membrane glycoprotein 2 OS=Homo sapiens OX=9606 GN=LAMP2 PE=1 SV=2	2	1	1	1	410	44.9	5.63	0	404118	1
Q9H853	TBA4B_HUMAN	Putative tubulin-like protein alpha-4B OS=Homo sapiens OX=9606 GN=TUBA4B PE=5 SV=2	5	1	1	1	241	27.5	7.83	2.78	1.50148e+06	1
Q07021	C1QBP_HUMAN	Complement component 1 Q subcomponent-binding protein, mitochondrial OS=Homo sapiens OX=9606 GN=C1QBP PE=1 SV=1	5	1	1	1	282	31.3	4.84	2.05	177872	1
P40925	MDHC_HUMAN	Malate dehydrogenase, cytoplasmic OS=Homo sapiens OX=9606 GN=MDH1 PE=1 SV=4	3	1	1	1	334	36.4	7.36	1.86	656819	1
P60900	PSA6_HUMAN	Proteasome subunit alpha type-6 OS=Homo sapiens OX=9606 GN=PSMA6 PE=1 SV=1	5	1	1	1	246	27.4	6.76	0	252493	1
Q12906	ILF3_HUMAN	Interleukin enhancer-binding factor 3 OS=Homo sapiens OX=9606 GN=ILF3 PE=1 SV=3	1	1	1	1	894	95.3	8.76	2.29	795482	1
Q12905	ILF2_HUMAN	Interleukin enhancer-binding factor 2 OS=Homo sapiens OX=9606 GN=ILF2 PE=1 SV=2	4	1	1	1	390	43	5.26	0	182126	1
P30041	PRDX6_HUMAN	Peroxiredoxin-6 OS=Homo sapiens OX=9606 GN=PRDX6 PE=1 SV=3	4	1	1	1	224	25	6.38	2.42	887018	1
P36542	ATPG_HUMAN	ATP synthase subunit gamma, mitochondrial OS=Homo sapiens OX=9606 GN=ATP5F1C PE=1 SV=1	4	1	1	1	298	33	9.22	1.62	1.29566e+06	1
P50402	EMD_HUMAN	Emerin OS=Homo sapiens OX=9606 GN=EMD PE=1 SV=1	5	1	1	1	254	29	5.5	0	343075	1
P08559	ODPA_HUMAN	Pyruvate dehydrogenase E1 component subunit alpha, somatic form, mitochondrial OS=Homo sapiens OX=9606 GN=PDHA1 PE=1 SV=3	3	1	1	1	390	43.3	8.06	1.75	497237	1
P14678	RSMB_HUMAN	Small nuclear ribonucleoprotein-associated proteins B and B' OS=Homo sapiens OX=9606 GN=SNRPB PE=1 SV=2	3	1	1	1	240	24.6	11.19	1.88	323411	1
Q16777	H2A2C_HUMAN	Histone H2A type 2-C OS=Homo sapiens OX=9606 GN=HIST2H2AC PE=1 SV=4	7	1	1	1	129	14	10.9	0	1.59869e+06	1
Q53H12	AGK_HUMAN	Acylglycerol kinase, mitochondrial OS=Homo sapiens OX=9606 GN=AGK PE=1 SV=2	6	1	1	1	422	47.1	8.09	0	210742	1
Q15366	PCBP2_HUMAN	Poly(rC)-binding protein 2 OS=Homo sapiens OX=9606 GN=PCBP2 PE=1 SV=1	4	1	1	1	365	38.6	6.79	2.23	716566	1
P06753	TPM3_HUMAN	Tropomyosin alpha-3 chain OS=Homo sapiens OX=9606 GN=TPM3 PE=1 SV=2	5	1	1	1	285	32.9	4.72	2.21	653524	1
P36551	HEM6_HUMAN	Oxygen-dependent coproporphyrinogen-III oxidase, mitochondrial OS=Homo sapiens OX=9606 GN=CPOX PE=1 SV=3	3	1	1	1	454	50.1	8.25	0	128579	1
P26373	RL13_HUMAN	60S ribosomal protein L13 OS=Homo sapiens OX=9606 GN=RPL13 PE=1 SV=4	6	1	1	1	211	24.2	11.65	2.23	727312	1
Q15233	NONO_HUMAN	Non-POU domain-containing octamer-binding protein OS=Homo sapiens OX=9606 GN=NONO PE=1 SV=4	3	1	1	1	471	54.2	8.95	2.32	340996	1
P22102	PUR2_HUMAN	Trifunctional purine biosynthetic protein adenosine-3 OS=Homo sapiens OX=9606 GN=GART PE=1 SV=1	1	1	1	1	1010	107.7	6.7	2.22	652476	1
P33991	MCM4_HUMAN	DNA replication licensing factor MCM4 OS=Homo sapiens OX=9606 GN=MCM4 PE=1 SV=5	2	1	1	1	863	96.5	6.74	0		1
Q7Z4W1	DCXR_HUMAN	L-xylulose reductase OS=Homo sapiens OX=9606 GN=DCXR PE=1 SV=2	5	1	1	1	244	25.9	8.1	0	177645	1
P28074	PSB5_HUMAN	Proteasome subunit beta type-5 OS=Homo sapiens OX=9606 GN=PSMB5 PE=1 SV=3	5	1	1	1	263	28.5	6.92	0		1
Q6NY19	KANK3_HUMAN	KN motif and ankyrin repeat domain-containing protein 3 OS=Homo sapiens OX=9606 GN=KANK3 PE=1 SV=1	3	1	1	1	840	88.4	5.26	2.64		1
Q9NQH7	XPP3_HUMAN	Xaa-Pro aminopeptidase 3 OS=Homo sapiens OX=9606 GN=XPNPEP3 PE=1 SV=1	1	1	1	1	507	57	6.83	1.65	5.49864e+06	1
Q5T9A4	ATD3B_HUMAN	ATPase family AAA domain-containing protein 3B OS=Homo sapiens OX=9606 GN=ATAD3B PE=1 SV=1	1	1	1	1	648	72.5	9.2	2.08	558361	1
O43390	HNRPR_HUMAN	Heterogeneous nuclear ribonucleoprotein R OS=Homo sapiens OX=9606 GN=HNRNPR PE=1 SV=1	2	1	1	1	633	70.9	8.13	2.06		1
Q07955	SRSF1_HUMAN	Serine/arginine-rich splicing factor 1 OS=Homo sapiens OX=9606 GN=SRSF1 PE=1 SV=2	4	1	1	1	248	27.7	10.36	2.04	607125	1
P36957	ODO2_HUMAN	Dihydrolipoyllysine-residue succinyltransferase component of 2-oxoglutarate dehydrogenase complex, mitochondrial OS=Homo sapiens OX=9606 GN=DLST PE=1 SV=4	2	1	1	1	453	48.7	8.95	1.77	3.96358e+06	1
Q96QA5	GSDMA_HUMAN	Gasdermin-A OS=Homo sapiens OX=9606 GN=GSDMA PE=1 SV=4	2	1	1	1	445	49.3	5.29	2.11	944142	1
Q9H082	RB33B_HUMAN	Ras-related protein Rab-33B OS=Homo sapiens OX=9606 GN=RAB33B PE=1 SV=1	5	1	1	1	229	25.7	7.18	2.2	927331	1
Q08945	SSRP1_HUMAN	FACT complex subunit SSRP1 OS=Homo sapiens OX=9606 GN=SSRP1 PE=1 SV=1	2	1	1	1	709	81	6.87	0	432523	1
O43148	MCES_HUMAN	mRNA cap guanine-N7 methyltransferase OS=Homo sapiens OX=9606 GN=RNMT PE=1 SV=1	2	1	1	1	476	54.8	6.61	0	142429	1
Q9BQS8	FYCO1_HUMAN	FYVE and coiled-coil domain-containing protein 1 OS=Homo sapiens OX=9606 GN=FYCO1 PE=1 SV=3	1	1	1	1	1478	166.9	4.92	1.79	1.77351e+06	1
P11279	LAMP1_HUMAN	Lysosome-associated membrane glycoprotein 1 OS=Homo sapiens OX=9606 GN=LAMP1 PE=1 SV=3	3	1	1	1	417	44.9	8.75	2.09	817544	1
Q9H8G2	CAAP1_HUMAN	Caspase activity and apoptosis inhibitor 1 OS=Homo sapiens OX=9606 GN=CAAP1 PE=1 SV=2	7	1	1	1	361	38.3	4.72	0	852725	1
Q8IZK6	MCLN2_HUMAN	Mucolipin-2 OS=Homo sapiens OX=9606 GN=MCOLN2 PE=1 SV=2	1	1	1	1	566	65.9	7.61	1.97	2.07212e+06	1
Q9HB71	CYBP_HUMAN	Calcyclin-binding protein OS=Homo sapiens OX=9606 GN=CACYBP PE=1 SV=2	3	1	1	1	228	26.2	8.25	0	522802	1
P34932	HSP74_HUMAN	Heat shock 70 kDa protein 4 OS=Homo sapiens OX=9606 GN=HSPA4 PE=1 SV=4	2	1	1	1	840	94.3	5.19	0	510689	1
Q15517	CDSN_HUMAN	Corneodesmosin OS=Homo sapiens OX=9606 GN=CDSN PE=1 SV=3	2	1	1	1	529	51.5	8.35	0	831903	1
P12004	PCNA_HUMAN	Proliferating cell nuclear antigen OS=Homo sapiens OX=9606 GN=PCNA PE=1 SV=1	3	1	1	1	261	28.8	4.69	1.72	613555	1
P22735	TGM1_HUMAN	Protein-glutamine gamma-glutamyltransferase K OS=Homo sapiens OX=9606 GN=TGM1 PE=1 SV=4	1	1	1	1	817	89.7	6.04	0	211478	1
Q16891	MIC60_HUMAN	MICOS complex subunit MIC60 OS=Homo sapiens OX=9606 GN=IMMT PE=1 SV=1	2	1	1	1	758	83.6	6.48	0	286368	1
Q00325	MPCP_HUMAN	Phosphate carrier protein, mitochondrial OS=Homo sapiens OX=9606 GN=SLC25A3 PE=1 SV=2	2	1	1	1	362	40.1	9.38	1.69	1.15113e+06	1
P27635	RL10_HUMAN	60S ribosomal protein L10 OS=Homo sapiens OX=9606 GN=RPL10 PE=1 SV=4	6	1	1	1	214	24.6	10.08	0	474831	1
P51659	DHB4_HUMAN	Peroxisomal multifunctional enzyme type 2 OS=Homo sapiens OX=9606 GN=HSD17B4 PE=1 SV=3	1	1	1	1	736	79.6	8.84	0		1
P55060	XPO2_HUMAN	Exportin-2 OS=Homo sapiens OX=9606 GN=CSE1L PE=1 SV=3	1	1	1	1	971	110.3	5.77	1.87		1
P61769	B2MG_HUMAN	Beta-2-microglobulin OS=Homo sapiens OX=9606 GN=B2M PE=1 SV=1	8	1	1	1	119	13.7	6.52	1.93	479998	1
Q8N2C7	UNC80_HUMAN	Protein unc-80 homolog OS=Homo sapiens OX=9606 GN=UNC80 PE=1 SV=2	0	1	1	1	3258	363.2	6.86	0		1
P09668	CATH_HUMAN	Pro-cathepsin H OS=Homo sapiens OX=9606 GN=CTSH PE=1 SV=4	4	1	1	1	335	37.4	8.07	0	481012	1
Q9NSD9	SYFB_HUMAN	Phenylalanine--tRNA ligase beta subunit OS=Homo sapiens OX=9606 GN=FARSB PE=1 SV=3	2	1	1	1	589	66.1	6.84	0		1
O00148	DX39A_HUMAN	ATP-dependent RNA helicase DDX39A OS=Homo sapiens OX=9606 GN=DDX39A PE=1 SV=2	2	1	1	1	427	49.1	5.68	0	312948	1
Q86TJ2	TAD2B_HUMAN	Transcriptional adapter 2-beta OS=Homo sapiens OX=9606 GN=TADA2B PE=1 SV=2	2	1	1	1	420	48.4	7.83	0	529222	1
Q6UWY5	OLFL1_HUMAN	Olfactomedin-like protein 1 OS=Homo sapiens OX=9606 GN=OLFML1 PE=1 SV=2	2	1	1	1	402	45.9	8.09	1.72	647369	1
P22626	ROA2_HUMAN	Heterogeneous nuclear ribonucleoproteins A2/B1 OS=Homo sapiens OX=9606 GN=HNRNPA2B1 PE=1 SV=2	3	1	1	1	353	37.4	8.95	1.81	849943	1
P47897	SYQ_HUMAN	Glutamine--tRNA ligase OS=Homo sapiens OX=9606 GN=QARS PE=1 SV=1	1	1	1	1	775	87.7	7.15	0	210151	1
Q9Y5F3	PCDB1_HUMAN	Protocadherin beta-1 OS=Homo sapiens OX=9606 GN=PCDHB1 PE=2 SV=2	2	1	1	1	818	90.4	5.39	0		1
O00487	PSDE_HUMAN	26S proteasome non-ATPase regulatory subunit 14 OS=Homo sapiens OX=9606 GN=PSMD14 PE=1 SV=1	4	1	1	1	310	34.6	6.52	1.92		1
Q9UJS0	CMC2_HUMAN	Calcium-binding mitochondrial carrier protein Aralar2 OS=Homo sapiens OX=9606 GN=SLC25A13 PE=1 SV=2	2	1	1	1	675	74.1	8.62	0	252809	1
P02100	HBE_HUMAN	Hemoglobin subunit epsilon OS=Homo sapiens OX=9606 GN=HBE1 PE=1 SV=2	7	1	1	1	147	16.2	8.63	1.86	471535	1
Q9H2U2	IPYR2_HUMAN	Inorganic pyrophosphatase 2, mitochondrial OS=Homo sapiens OX=9606 GN=PPA2 PE=1 SV=2	3	1	1	1	334	37.9	7.39	0	541635	1
P82930	RT34_HUMAN	28S ribosomal protein S34, mitochondrial OS=Homo sapiens OX=9606 GN=MRPS34 PE=1 SV=2	4	1	1	1	218	25.6	9.98	0	397380	1
Q16576	RBBP7_HUMAN	Histone-binding protein RBBP7 OS=Homo sapiens OX=9606 GN=RBBP7 PE=1 SV=1	2	1	1	1	425	47.8	5.05	0	278715	1
